# Supplementary material for: Potential Clinical Application of Analysis of Bisphenols in Pericardial Fluid from Patients with Coronary Artery Disease with the Use of Liquid Chromatography Combined with Fluorescence Detection and Triple Quadrupole Mass Spectrometry
Source: Molecules. 2025 Jan 1;30(1):140. doi: 10.3390/molecules30010140 (PMC11722154; doi:10.3390/molecules30010140)
Supplement: Supplementary file 1 [file molecules-30-00140-s001.zip]

Archive with 1 entries (1 files):
- molecules-3348808-supplementary.pdf
